# Supplementary material for: Scapulohumeral kinematics and neuromuscular control during scaption are associated with passive stiffness and strength of periscapular muscles in competitive adolescent swimmers
Source: Sci Rep. 2023 Jan 13;13:725. doi: 10.1038/s41598-023-27920-w (PMC9839700; doi:10.1038/s41598-023-27920-w)
Supplement: Supplementary file 2 — Supplementary Information 2. [file 41598_2023_27920_MOESM2_ESM.xlsx]

## Sheet: 工作表1
ID	stiff_UT	stiff_MT	stiff_LT	stiff_SA	strength_UT	strength_MD	strength_MT	strength_LT	strength_SA	IR_ele30	IR_ele60	IR_ele90	IR_ele120	IR_low120	IR_low90	IR_low60	IR_low30	PT_ele30	PT_ele60	PT_ele90	PT_ele120	PT_low120	PT_low90	PT_low60	PT_low30	DR_ele30	DR_ele60	DR_ele90	DR_ele120	DR_low120	DR_low90	DR_low60	DR_low30	UT_ele0-30	UT_ele30-60	UT_ele60-90	UT_ele90-120	UT_low120-90	UT_low90-60	UT_low60-30	UT_low30-0	SA_ele0-30	SA_ele30-60	SA_ele60-90	SA_ele90-120	SA_low120-90	SA_low90-60	SA_low60-30	SA_low30-0
1	184	279	256	134	48	11.2	13.8	3.45	29.8	3.42672	6.29255	9.90523	12.9989	13.9749	12.161	9.75676	6.01123	-0.0140303	-4.10831	-6.68545	-5.54607	-5.19157	-6.37584	-5.87719	-3.49301	-7.10189	-15.8737	-24.2513	-36.0549	-35.4708	-24.5455	-15.4685	-7.29436	9.53372	13.2048	20.8004	31.0566	12.5826	11.3895	10.1635	4.91647	12.2084	15.3405	14.3153	14.3531	9.55218	8.8801	7.92852	7.76516
2	191	236.5	312.5	197	49.7	19.25	14.25	6.25	35.6	-0.233912	-1.78674	-4.49356	-6.43645	-3.93615	-2.97954	-3.46368	-3.40459	6.84157	10.4462	12.4238	15.4661	15.2025	12.9999	7.66465	2.89951	-11.297	-21.2418	-29.7598	-38.5905	-38.2313	-31.578	-25.6905	-17.6279	5.21545	7.274	8.75933	10.9764	17.797	10.3663	6.43238	5.09255	7.90137	7.49887	10.5865	27.3269	64.086	47.198	29.8887	22.3301
3	177	234	209	140	72.5	17.55	16.55	5.25	46.1	-0.508388	0.472378	5.54045	11.1228	9.39826	6.26669	4.43067	2.14332	3.97192	5.19048	5.94683	8.22709	7.84065	1.98852	-1.68407	0.0037408	-12.1909	-23.1886	-32.1739	-39.4574	-40.1209	-28.5283	-16.2091	-5.16798	12.7329	19.5268	22.901	23.2053	15.2071	14.934	11.7557	4.97013	2.5069	2.70287	3.52264	6.3116	4.47329	4.02142	2.53159	2.49159
4	158.5	313	263	210	30.4	12.35	12.05	4.05	31.15	4.40055	7.6607	11.2747	17.9445	21.1177	13.7254	7.97277	4.91595	-2.7932	-6.88156	-10.732	-15.2098	-15.6319	-8.2268	-2.75343	0.357138	-4.99586	-14.5603	-26.9388	-39.3919	-39.4617	-29.8844	-20.1144	-9.45284	17.1436	29.0725	38.8178	50.7514	30.0167	22.0414	13.31	5.53162	12.2567	17.2367	21.985	75.3582	9.12373	7.83748	6.59455	8.72816
5	232	205	266	129	31.85	13.75	8.9	2.4	26.45	3.13525	3.90459	2.72487	2.41588	6.82096	2.7397	3.30515	3.10288	2.66466	4.5611	6.47958	8.87257	9.48029	6.07726	1.66621	-0.0876652	-4.17835	-11.495	-20.9125	-30.9962	-32.6151	-20.0515	-11.1246	-4.39828	8.47923	18.1633	25.7802	25.0923	9.45461	6.62769	5.0263	2.52418	12.4588	31.4879	77.6226	130.718	17.7333	17.3578	26.2265	13.049
6	158	218	209	118	66.55	17	19	4.75	30.65	0.150605	2.92216	7.41494	13.0151	15.6822	6.30518	1.29985	-2.07622	2.00076	2.83102	4.77172	8.24911	9.11346	6.64422	4.91325	3.52321	-9.25793	-17.7386	-24.7868	-31.2392	-31.6652	-25.1008	-18.8662	-12.3874	6.60021	12.6268	16.1678	19.119	11.8962	9.79394	7.18825	2.96474	0.89029	1.53684	2.37094	2.98896	1.74269	1.6838	1.48901	1.27805
7	231	245	333	146	35.7	22.65	13.75	5.65	36.9	-0.584213	0.88864	3.42521	5.48917	8.37923	2.76447	-0.597407	-2.0963	3.69248	4.6683	5.44177	4.25626	2.94609	4.48188	2.49945	1.86857	-4.57931	-12.7027	-22.6931	-35.0597	-35.3173	-25.1277	-14.423	-4.5424	9.97193	18.9635	23.8195	34.1346	16.4455	12.8966	7.63546	3.5673	13.1745	15.3064	16.2153	38.5844	23.5266	23.2144	17.525	33.9364
8	229	246	270	138.5	36.85	10.95	16.65	3.15	29.85	2.93698	3.15231	2.86854	6.30736	7.60588	5.95388	4.20844	3.63369	2.90038	5.71378	7.79536	8.87287	9.19274	6.78031	3.02827	0.165177	-3.55198	-11.7005	-20.558	-33.0477	-35.1269	-25.4625	-14.2096	-3.80363	6.47656	16.5909	23.0974	34.1069	20.4601	15.387	7.85855	2.45538	8.76522	10.5973	12.849	20.4629	12.472	14.2827	11.5657	8.6625
9	210	239	239	152	26.65	11.7	11.25	3.7	20.2	6.57024	11.6761	16.4322	18.5048	15.6652	9.50522	3.84781	1.59836	3.07523	7.19405	11.0211	10.6951	8.95435	7.81309	4.02686	-0.292623	-3.77397	-12.0659	-22.4924	-36.4065	-39.2494	-28.5615	-16.1162	-4.56814	4.62547	10.1605	13.902	35.8047	15.0436	12.3197	3.94965	0.60361	1.66381	1.82988	2.60765	9.32192	4.93467	2.23452	1.39362	3.1387
10	168.5	248	210	99.5	57.8	27.05	17.8	8.3	35.75	2.27765	4.79894	8.90086	11.3304	11.2358	7.68252	4.60447	2.42785	-1.32727	-2.70726	-2.81054	-3.64483	-3.67648	-6.00003	-8.041	-5.90354	-6.93669	-16.6994	-27.3244	-37.0886	-35.4155	-23.6369	-10.8179	-1.89024	1.11032	2.56221	6.53128	11.0937	14.1344	12.5909	10.6556	6.91677	2.25833	2.32047	3.10433	4.64287	17.1352	8.86519	7.30914	4.54041
[truncated: 24 more columns]
